# Supplementary material for: Identification of novel TMEM231 gene splice variants and pathological findings in a fetus with Meckel Syndrome
Source: Front Genet. 2023 Sep 6;14:1252873. doi: 10.3389/fgene.2023.1252873 (PMC10509762; doi:10.3389/fgene.2023.1252873)
Supplement: Supplementary file 6 [file Table1.xlsx]

## Sheet: Sheet1
Supplementary table 1 Summary of reported information on the clinical phenotypes related with TMEM231 mutation in MKS patients on reported literature
Number	Family 1 （This study）	Family 2	Family 3	Family 4	Family 5	Family 6	Family 7	Family 8	Family 9	Family 10	Family 11	Family 12	Family 13	Family 14	Family 15
Mutations	c.583-1G>C	c.733C>T(p.Arg245Ter)	c.929+1A>G	C.373C>G(p.Pro125Ala)	c.373C>G (p.Pro125Ala)	c.373C>G (p.Pro125Ala)	c.363delC (p.Ile232Serfs*)	c.664+4A>G (p.Val222fs*21)	c.664+4A>G (p.Val222fs*21)	c.664G>A (p.Val222Ile)	c.373C>G (p.Pro125Ala)	c.439-1G>C	c.406T>G (Trp136Gly)	c.664G>A (p.Val222Ile)	c.902A>C
	c.583-2_588delinsTCCTCCC	c.597+1G>A	c.742-1G>A		c.269A>T (p.Asn90Ile)	c.544C>T(p.Gln182Ter)	c.664+4A>G (p.Val222fs*21)				c.664+4A>G (p.Val222fs*21)	c.646G>C (p.Ala216Pro)	c.742-1G>A
Zygosity	Het	Het.	Het.	Hom.	Het.	Het.	Het.	Hom.	Hom.	Hom	Het.	Het	Het.	Hom.	Hom.
Transcript	NM_001077418.2	NM_001077416.2	NM_001077416.2	NM_001077418.2	NM_001077418.2	NM_001077418.2	NM_001077418.2	NM_001077418.2	NM_001077418.2	NM_001077418.2	NM_001077418.2	NM_001077418.2	NM_001077416.2	NM_001077418.2	NM_001077416.1
Function	splice variant	stop gain	Splice donor variant	Missense variant	Missense variant	Missense variant	Frameshift variant	Frameshift variant	Frameshift variant	Frameshift variant	Missense variant	Splice accept variant	Missense variant	Frameshift variant	Missense variant
		splice donor variant	Splice accept variant			Stop gain					Frameshift variant	Missense variant	Splice accept variant
Diagnostic time	13, 17 weeks	30weeks	13weeks	40weeks	23weeks	20weeks	13weeks	13, 14weeks	22weeks	18, 23weeks	16, 25weeks	17weeks	-	-	-
Occipital encephalocele	+	+	+					+	+	+		+	+	+	+
Polydactyly, postaxial	+		+	+	+								+	+	+
Cystic dysplasia	+	+	+	+	+	+	+	+	+	+	+	+	+	+	+
Anencephaly							+
Hydrocephalus		+		+							+
Cerebellar vermis agenesis					+	+
Hepatic developmental defects			+	+	+	+		+	+	+	+	+
Dandy-Walker malformation		+		+	+	+
Short long bones		+
Bilateral talipes equinovarus	+	+	+									+
Angulation of bilateral radius		+
Absent of bladder		+
Oligohydramnio		+												+	+
Small low set ears			+
A wide neck with broad shoulders			+
Others					Micrpenis, accessary spleen/heterotaxia	accessary spleen/heterotaxia, skeletal dysplasis(ulnar bowing)		Brain maiformation, single umbilical artery, epididymal cysts, IUGR	pancreatic fibrosis	Microcephaly, IUGR, absent uvula, micropenis, anomalous pulmonary venous connection, bowing of long bones, malposition of the feet, transposition of the great arteries	Holoprosencephaly, splenopancreatic fusion, malposition of the hands with ulnar deviation	Short limbs, epididymal cysts, malposition of the left hand with ulnar deviation, single umbilical artery, common mesentery			Early death
‘+’ indicates symptom is present, ‘-’ symptom is not present.
